# Supplementary material for: Mesogenic Groups Control the Emitter Orientation in Multi‐Resonance TADF Emitter Films
Source: Angew Chem Int Ed Engl. 2023 Mar 8;62(16):e202218911. doi: 10.1002/anie.202218911 (PMC10947294; doi:10.1002/anie.202218911)
Supplement: Supplementary file 1 — Supporting Information [file ANIE-62-0-s002.txt]

Ground state DiKTaLC, PBE0/6-31G(d,p)

 C                  2.14526800   -3.54228300   -0.82066000
 C                  1.00480300   -2.76800700   -0.71626900
 C                  1.06615600   -1.48620100   -0.14999500
 C                  2.32631100   -0.98055800    0.21481300
 C                  3.46251300   -1.78558200    0.11129700
 C                 -1.37513400   -1.21892600    0.09279700
 C                 -1.60166200   -2.50734100    0.59896100
 C                 -2.88563400   -3.01430200    0.67319900
 H                 -3.02847800   -4.02089400    1.05434100
 C                 -3.77677200   -0.96912800   -0.17149500
 C                 -2.49025800   -0.43100100   -0.24245400
 H                  2.06353400   -4.53726500   -1.24753300
 H                  4.40813100   -1.33394200    0.39487500
 H                 -4.59789600   -0.30747100   -0.42947100
 C                  0.07505100    0.69959400    0.02138500
 C                 -1.01412800    1.55139700   -0.24466100
 C                  1.32382200    1.27626400    0.32249500
 C                  1.45732200    2.66128200    0.36456800
 C                 -0.83931900    2.93211300   -0.21593600
 C                 -4.00340700   -2.26894600    0.26223500
 C                  3.39838200   -3.08210500   -0.38261900
 C                  0.38922400    3.51772500    0.09338000
 N                 -0.07926800   -0.68062500   -0.01243200
 C                  2.49901600    0.43322000    0.58931400
 C                 -2.34423400    1.00214800   -0.54827500
 O                  3.55689000    0.88366800    1.00904400
 O                 -3.27353200    1.69440500   -0.94243800
 H                  0.06476000   -3.15241900   -1.09180800
 H                 -0.77189400   -3.10671100    0.95217400
 H                  2.44404900    3.04836800    0.60041600
 H                 -1.71514300    3.53840400   -0.42673600
 C                  0.55181300    4.98627700    0.13277400
 C                  1.40709200    5.56918100    1.06977400
 C                 -0.14828200    5.79041900   -0.76868000
 C                  1.55850600    6.95342000    1.10183600
 H                  1.94407600    4.97033500    1.79676800
 C                  0.00465400    7.17411000   -0.72529900
 H                 -0.79299100    5.36195800   -1.52779700
 C                  0.85441100    7.76862000    0.21137600
 C                 -5.36762900   -2.83212000    0.32596500
 C                 -6.30199100   -2.49985400   -0.65591700
 C                 -5.72561200   -3.69557800    1.36407600
 C                 -7.58946400   -3.02832900   -0.59182200
 H                 -6.04050800   -1.86078800   -1.49169500
 C                 -7.01522300   -4.21844800    1.42131400
 H                 -5.03267500   -3.94315300    2.16030700
 C                 -7.95980000   -3.88693200    0.44581500
 C                  4.60422100   -3.93035500   -0.47896700
 C                  4.76502700   -4.80542100   -1.55610800
 C                  5.58553800   -3.85507800    0.51171400
 C                  5.90620600   -5.59909000   -1.63897400
 H                  4.03809100   -4.85700600   -2.35883500
 C                  6.72296400   -4.65430100    0.42198200
 H                  5.46948800   -3.20567500    1.37206000
 C                  6.89343600   -5.53138300   -0.65160400
 H                  7.77853800   -6.14578700   -0.71521100
 H                 -8.95962600   -4.29330900    0.48733100
 H                  0.96542400    8.84212100    0.24719000
 O                  2.41046300    7.43971300    2.03854300
 O                 -0.70313800    7.88141400   -1.64149000
 O                 -8.42950700   -2.67414100   -1.59507900
 O                 -7.27377700   -5.03074400    2.47738600
 O                  5.99765300   -6.41245900   -2.72268700
 O                  7.62285200   -4.53350600    1.42889000
 C                  2.65326000    8.83227700    2.04326800
 H                  1.71699100    9.37185300    2.24437700
 H                  3.01616300    9.15195900    1.05400600
 C                 -0.60980200    9.29089500   -1.59878300
 H                 -0.98637800    9.66251700   -0.63216100
 H                  0.44167000    9.59745300   -1.68628000
 C                 -9.73712500   -3.20922100   -1.57937900
 H                -10.25337000   -2.90174900   -0.65896700
 H                 -9.69619200   -4.31004000   -1.58568800
 C                 -8.55788400   -5.61859900    2.59089700
 H                 -9.33542300   -4.86013000    2.43106800
 H                 -8.62969100   -5.93725400    3.63538200
 C                  7.18411400   -7.16912000   -2.84766000
 H                  8.05244100   -6.49201800   -2.89175600
 H                  7.30557800   -7.80568400   -1.96108200
 C                  8.75483400   -5.38225400    1.41165400
 H                  8.43397500   -6.43598900    1.41622000
 H                  9.33475100   -5.21369800    0.49330000
 C                  3.69896600    9.13786500    3.09658600
 H                  3.30000900    8.89457200    4.08855700
 C                  4.15882900   10.59377700    3.03950300
 H                  4.55155800    8.47157300    2.92627100
 H                  4.49751100   10.81796900    2.01766100
 H                  5.04008200   10.71964300    3.67952800
 C                  3.09797500   11.61347000    3.44874600
 H                  2.89417700   11.51836100    4.52402000
 H                  2.14709400   11.39623100    2.94390900
 C                  3.49474100   13.04537500    3.11314300
 H                  3.64358200   13.12931200    2.02829000
 H                  4.46229700   13.29278600    3.56894300
 C                  2.44832500   14.07592000    3.54940800
 H                  2.42367700   14.13661000    4.64367400
 H                  1.45642100   13.72594000    3.23440800
 C                  2.69926900   15.43440400    2.95612900
 C                  3.35764900   16.44267400    3.66307600
 C                  2.30730200   15.70439100    1.64209300
 C                  3.60943000   17.68005500    3.08137400
 H                  3.67958100   16.25506200    4.68448300
 C                  2.56272300   16.93203100    1.05231600
 H                  1.77561600   14.94300900    1.07537200
 C                  3.21556700   17.94561200    1.76526400
 H                  4.13837600   18.44128300    3.64809800
 H                  2.21653500   17.12109300    0.04198800
 C                  3.43851900   19.25911900    1.13229000
 C                  3.34049000   20.44821700    1.86721800
 C                  3.70741200   19.34584500   -0.24057200
 C                  3.46748600   21.68349300    1.25128600
 H                  3.11595500   20.40271900    2.92846600
 C                  3.82970400   20.57286800   -0.86850200
 H                  3.81689300   18.43565300   -0.82036800
 C                  3.69768600   21.75315300   -0.12754800
 H                  3.36109100   22.59971900    1.82242100
 H                  4.02446400   20.63104100   -1.93419600
 C                  3.76660800   23.01496300   -0.79310000
 N                  3.80573600   24.03020500   -1.35682000
 C                 -1.42966600    9.86136600   -2.73845200
 H                 -0.94131200    9.61594300   -3.68899100
 C                 -1.62871700   11.37056300   -2.61079600
 H                 -2.40299100    9.35903800   -2.74425500
 H                 -2.23932700   11.57722900   -1.72055700
 H                 -2.21358700   11.72691500   -3.46751400
 C                 -0.33383800   12.17223100   -2.51475700
 H                  0.30144900   11.95711900   -3.38541500
 H                  0.23906700   11.84615600   -1.63568300
 C                 -0.56472300   13.67435400   -2.40189000
 H                 -1.27479100   13.86402500   -1.58666300
 H                 -1.04098800   14.05626000   -3.31355400
 C                  0.73263400   14.43924300   -2.14088700
 H                  1.42604900   14.27668700   -2.97450700
 H                  1.22134200   14.00149600   -1.25766500
 C                  0.56590400   15.91920900   -1.91565100
 C                  1.31847000   16.84747400   -2.63958100
 C                 -0.31134100   16.41047300   -0.94335900
 C                  1.22407400   18.21062600   -2.38400200
 H                  2.00731100   16.49346600   -3.40253400
 C                 -0.41098600   17.77023000   -0.68643700
 H                 -0.91757900   15.71895100   -0.36466300
 C                  0.36748100   18.69774500   -1.39048800
 H                  1.85263500   18.90401700   -2.93524200
 H                 -1.10616100   18.12134100    0.07017000
 C                  0.31819100   20.13466200   -1.06033100
 C                  0.14864300   20.54455500    0.26823200
 C                  0.46812800   21.11804800   -2.04793600
 C                  0.12085000   21.88808400    0.60227100
 H                  0.08021100   19.79803300    1.05288900
 C                  0.45355700   22.46571900   -1.72511300
 H                  0.58031300   20.82103400   -3.08609800
 C                  0.27552100   22.85944800   -0.39329700
 H                  0.00047800   22.19558100    1.63555400
 H                  0.58288000   23.22041600   -2.49292600
 C                  0.26078100   24.24358000   -0.03821800
 N                  0.23799500   25.36261600    0.27217600
 C                  9.58750700   -5.08345800    2.64122500
 H                  9.99055200   -4.06667000    2.56289800
 C                 10.71667000   -6.09009100    2.85176100
 H                  8.92012700   -5.09168300    3.50992100
 H                 10.28754000   -7.09239400    2.99079900
 H                 11.22731700   -5.84973600    3.79237600
 C                 11.75098100   -6.14075100    1.72981400
 H                 12.15184800   -5.13179000    1.55743600
 H                 11.27422700   -6.44227000    0.78669600
 C                 12.89626700   -7.10070800    2.02938200
 H                 12.49798300   -8.11020900    2.19755100
 H                 13.38817100   -6.81057500    2.96709500
 C                 13.94171600   -7.15771800    0.91213100
 H                 14.35962900   -6.15509300    0.75794200
 H                 13.45073700   -7.44288300   -0.02726100
 C                 15.04897100   -8.13238900    1.20417000
 C                 16.23996600   -7.72400500    1.81136100
 C                 14.89916400   -9.48830400    0.90252600
 C                 17.25187500   -8.63356000    2.09464300
 H                 16.37548000   -6.67562500    2.06696800
 C                 15.90691900  -10.39901800    1.18343300
 H                 13.99676500   -9.82950600    0.40133500
 C                 17.10636700   -9.98913100    1.77758100
 H                 18.16098500   -8.29057700    2.58036600
 H                 15.78388000  -11.43501400    0.88280500
 C                 18.19586800  -10.95725000    2.00661900
 C                 19.53763600  -10.58172300    1.85665000
 C                 17.91417800  -12.28814600    2.34524700
 C                 20.56499700  -11.49876300    2.01219500
 H                 19.78007500   -9.56287700    1.57496800
 C                 18.92996400  -13.21474000    2.51134400
 H                 16.88397500  -12.59301000    2.50026100
 C                 20.26466000  -12.82658400    2.33860700
 H                 21.59530800  -11.19860700    1.85409700
 H                 18.70164700  -14.24084200    2.77963900
 C                 21.31084200  -13.78754500    2.49540500
 N                 22.15341300  -14.57686400    2.62448400
 C                  7.12703100   -8.01255100   -4.10581100
 H                  6.41148900   -8.83169900   -3.96864500
 C                  8.51290500   -8.54954500   -4.46829900
 H                  6.74657300   -7.39009500   -4.92272500
 H                  9.15856700   -7.69723700   -4.72342100
 H                  8.44529700   -9.16041100   -5.37611700
 C                  9.18201300   -9.35070500   -3.35367900
 H                  8.63046500  -10.28473700   -3.17976300
 H                  9.12065000   -8.78938900   -2.41226100
 C                 10.65640600   -9.64321700   -3.60393600
 H                 11.15813300   -8.70288100   -3.86578600
 H                 10.78652100  -10.30566900   -4.46846700
 C                 11.33053300  -10.25168900   -2.37206200
 H                 10.96652700  -11.27360000   -2.21561300
 H                 11.00755800   -9.67971200   -1.48963700
 C                 12.83562700  -10.24934000   -2.40126500
 C                 13.57199200  -11.41960200   -2.21094400
 C                 13.54358100   -9.05297700   -2.56355500
 C                 14.96075800  -11.39442400   -2.14657200
 H                 13.04775100  -12.36347100   -2.08399000
 C                 14.92805400   -9.02349300   -2.50452700
 H                 13.00125100   -8.12486400   -2.72625000
 C                 15.66369300  -10.19236100   -2.27285200
 H                 15.50272800  -12.31412400   -1.94552900
 H                 15.44907700   -8.07990900   -2.63549100
 C                 17.12375000  -10.14125600   -2.07619300
 C                 17.70347600   -9.03455900   -1.44115600
 C                 17.95374400  -11.20507700   -2.45354800
 C                 19.06140600   -8.99342100   -1.18042500
 H                 17.07106300   -8.22634500   -1.08922100
 C                 19.31297600  -11.18309000   -2.18318700
 H                 17.52831700  -12.05910200   -2.97132300
 C                 19.87459000  -10.07586800   -1.53744800
 H                 19.49576600   -8.14043000   -0.66964700
 H                 19.94532900  -12.01848300   -2.46379800
 C                 21.25833900  -10.06399000   -1.18412000
 N                 22.37318600  -10.04886800   -0.85647300
 C                -10.46660100   -2.71360700   -2.81002700
 H                -10.50405600   -1.61793600   -2.78758900
 C                -11.87466700   -3.29334500   -2.92124800
 H                 -9.87502300   -2.99119200   -3.68916500
 H                -11.82112500   -4.39039500   -2.86427600
 H                -12.27684300   -3.06544200   -3.91575200
 C                -12.85243900   -2.78120600   -1.86741800
 H                -12.96559200   -1.69373400   -1.97694900
 H                -12.44767500   -2.94233700   -0.85929900
 C                -14.21510200   -3.45373000   -1.95330600
 H                -14.10367000   -4.53019700   -1.76916400
 H                -14.61205400   -3.36347100   -2.97300200
 C                -15.23032400   -2.88270900   -0.96036700
 H                -15.44154100   -1.83784900   -1.22301200
 H                -14.78663600   -2.86647300    0.04258800
 C                -16.50492800   -3.67925700   -0.92625100
 C                -17.35135700   -3.72753700   -2.03874200
 C                -16.84938100   -4.43797900    0.19239600
 C                -18.48797500   -4.52211300   -2.03762300
 H                -17.11816300   -3.12939200   -2.91624700
 C                -17.98729600   -5.23337400    0.20209600
 H                -16.20416200   -4.42450500    1.06650000
 C                -18.82125600   -5.29492500   -0.91747300
 H                -19.14298500   -4.52507700   -2.90435500
 H                -18.19815000   -5.85299900    1.06828200
 C                -20.01663600   -6.15716900   -0.92311100
 C                -20.80372000   -6.30592000    0.22708200
 C                -20.39189400   -6.85168500   -2.08213600
 C                -21.92786500   -7.11508800    0.22547200
 H                -20.53746800   -5.76176200    1.12748300
 C                -21.51561400   -7.66251300   -2.09822200
 H                -19.77828300   -6.76940200   -2.97387900
 C                -22.29274500   -7.79811200   -0.94099200
 H                -22.52933600   -7.22644600    1.12112800
 H                -21.79444400   -8.20240600   -2.99708000
 C                -23.43333700   -8.65832200   -0.94648400
 N                -24.34629700   -9.37699100   -0.95390300
 C                 -8.73291600   -6.81990500    1.67222700
 H                 -8.53698300   -6.52543600    0.63444700
 C                -10.11665900   -7.45667100    1.77740300
 H                 -7.96247600   -7.55332500    1.93436500
 H                -10.34099300   -7.67788700    2.83068600
 H                -10.09701000   -8.42751000    1.26729400
 C                -11.25279200   -6.62208900    1.18848500
 H                -11.03261500   -6.39830600    0.13432700
 H                -11.32107400   -5.65153700    1.69898400
 C                -12.59694400   -7.33207800    1.29173900
 H                -12.80012300   -7.57294100    2.34367300
 H                -12.54732300   -8.29585500    0.76846900
 C                -13.77190100   -6.52460900    0.73375500
 H                -13.60044500   -6.31239400   -0.32825100
 H                -13.81523300   -5.55229500    1.24285800
 C                -15.07858100   -7.24961200    0.90483000
 C                -15.68297300   -7.92635300   -0.15529000
 C                -15.69737200   -7.30861000    2.15704200
 C                -16.85097400   -8.65548400    0.02919700
 H                -15.22715200   -7.88681200   -1.14127400
 C                -16.86307100   -8.03704400    2.34801400
 H                -15.25835400   -6.77238200    2.99550000
 C                -17.45586500   -8.73749800    1.28843400
 H                -17.28232100   -9.19701200   -0.80745200
 H                -17.33243100   -8.05056100    3.32760400
 C                -18.66125200   -9.56150700    1.50586000
 C                -19.64699200   -9.68915800    0.51813400
 C                -18.83348800  -10.25526000    2.71229200
 C                -20.76382800  -10.48544900    0.72150500
 H                -19.55453100   -9.13227400   -0.40922400
 C                -19.94803800  -11.04729900    2.93091000
 H                -18.06532800  -10.19571500    3.47687700
 C                -20.92221900  -11.16948600    1.93242800
 H                -21.52750700  -10.57356000   -0.04375100
 H                -20.06737500  -11.58648000    3.86464700
 C                -22.06812500  -11.99404900    2.15604000
 N                -22.99169100  -12.67052700    2.35249500

Ground state DiKTaPh(OMe)2, PBE0/6-31G(d,p)

 C                  2.55064700    2.81853600    0.65969100
 C                  1.32953800    2.17255100    0.61242000
 C                  1.23086400    0.87855200    0.08012500
 C                  2.41505300    0.22818300   -0.30905900
 C                  3.63548500    0.90533600   -0.26356200
 C                 -1.23162000    0.87768900   -0.08070500
 C                 -1.33122200    2.17166500   -0.61288200
 C                 -2.55277400    2.81682600   -0.65998400
 H                 -2.59569900    3.82463800   -1.06153700
 C                 -3.63622500    0.90281800    0.26321800
 C                 -2.41533500    0.22647800    0.30851800
 H                  2.59285500    3.82633800    1.06134300
 H                  4.51590900    0.34559200   -0.56386800
 H                 -4.51624100    0.34244500    0.56354400
 C                  0.00036200   -1.18746500   -0.00030800
 C                 -1.16664600   -1.90690200    0.32093600
 C                  1.16790700   -1.90605800   -0.32148700
 C                  1.14762100   -3.29792900   -0.32676800
 C                 -1.14529200   -3.29875700    0.32642900
 C                 -3.73192300    2.21004700   -0.19605600
 C                  3.73025200    2.21259100    0.19583300
 C                  0.00144300   -4.02426400   -0.00011300
 N                 -0.00013800    0.20174400   -0.00033100
 C                  2.41892300   -1.20498900   -0.64817000
 C                 -2.41823600   -1.20675400    0.64740500
 O                  3.40662600   -1.78011800   -1.08609100
 O                 -3.40530900   -1.78246000    1.08598900
 H                  0.45079100    2.66727800    1.00673300
 H                 -0.45284700    2.66703400   -1.00721700
 H                  2.07826900   -3.79713000   -0.57929500
 H                 -2.07556600   -3.79863400    0.57899800
 C                  0.00201100   -5.50223200   -0.00001600
 C                  0.76531600   -6.20158100   -0.93594100
 C                 -0.76074600   -6.20205500    0.93600300
 C                  0.76335900   -7.59449800   -0.93109700
 H                  1.34377900   -5.68731600   -1.69508000
 C                 -0.75769600   -7.59497100    0.93134400
 H                 -1.33961000   -5.68814400    1.69507700
 C                  0.00311200   -8.30723700    0.00017200
 C                 -5.02550800    2.92258200   -0.23280000
 C                 -5.96147600    2.71966900    0.78220200
 C                 -5.31688600    3.79980600   -1.27909900
 C                 -7.18131400    3.39174100    0.74646500
 H                 -5.75207500    2.06615800    1.62153500
 C                 -6.53861500    4.46800300   -1.30564700
 H                 -4.62805800    3.95188700   -2.10237500
 C                 -7.48397200    4.27346100   -0.29508100
 C                  5.02335100    2.92600200    0.23277600
 C                  5.31402200    3.80332400    1.27918900
 C                  5.95956500    2.72381500   -0.78214200
 C                  6.53529200    4.47234600    1.30592600
 H                  4.62500000    3.95486100    2.10240500
 C                  7.17894600    3.39670700   -0.74621100
 H                  5.75069600    2.07023300   -1.62155300
 C                  7.48089300    4.27853800    0.29544800
 H                  8.42770600    4.79973800    0.31902900
 H                 -8.43114700    4.79401100   -0.31851300
 H                  0.00353900   -9.38828800    0.00024500
 O                  1.52796400   -8.18539500   -1.88241000
 O                 -1.52183200   -8.18634200    1.88274000
 O                 -8.02153100    3.13752800    1.77940200
 O                 -6.73393100    5.29139800   -2.36570900
 O                  6.72994200    5.29577500    2.36607900
 O                  8.01944000    3.14315300   -1.77908600
 C                  1.55773600   -9.59124700   -1.92703900
 H                  0.56190700  -10.01284300   -2.11676000
 H                  2.21956800   -9.85441400   -2.75298400
 H                  1.95653400  -10.01885300   -0.99784400
 C                 -1.55053000   -9.59221200    1.92753300
 H                 -1.94896000  -10.02023200    0.99837100
 H                 -0.55438600  -10.01302300    2.11734600
 H                 -2.21219300   -9.85578900    2.75348200
 C                 -9.26682200    3.79243100    1.79581000
 H                 -9.87358800    3.53330500    0.91842000
 H                 -9.77778700    3.44925800    2.69609800
 H                 -9.15136200    4.88323400    1.84250900
 C                 -7.95974100    5.97695400   -2.45224900
 H                 -8.80885600    5.28393400   -2.51420100
 H                 -8.10920300    6.65136400   -1.59899900
 H                 -7.91341000    6.56686300   -3.36841400
 C                  7.95519400    5.98231800    2.45266700
 H                  7.90834900    6.57218900    3.36883100
 H                  8.80486300    5.28998000    2.51465200
 H                  8.10414700    6.65684900    1.59942400
 C                  9.26435800    3.79877400   -1.79524000
 H                  9.14828400    4.88951300   -1.84193700
 H                  9.87110200    3.53997400   -0.91773900
 H                  9.77569000    3.45592000   -2.69544100


Ground state DiKTaPh(OMe)2, SCS-CC2/cc-pVDZ

 C                  2.57292434    2.84983539    0.68873213
 C                  1.33823370    2.19616814    0.63379295
 C                  1.24133605    0.89290935    0.08074504
 C                  2.43473870    0.23920346   -0.32136723
 C                  3.67045172    0.92228504   -0.26605233
 C                 -1.24204568    0.89200287   -0.08104191
 C                 -1.33988526    2.19519339   -0.63408664
 C                 -2.57503470    2.84799862   -0.68895385
 H                 -2.61810444    3.85974107   -1.10714464
 C                 -3.67117087    0.91965555    0.26582849
 C                 -2.43497154    0.23745242    0.32111110
 H                  2.61526540    3.86160218    1.10693826
 H                  4.56065909    0.36786815   -0.58082548
 H                 -4.56098823    0.36457772    0.58053972
 C                  0.00040217   -1.19140871   -0.00009261
 C                 -1.17619010   -1.91451249    0.33892057
 C                  1.17751886   -1.91367586   -0.33906821
 C                  1.15867963   -3.32107514   -0.34400278
 C                 -1.15633272   -3.32189748    0.34391653
 C                 -3.76528293    2.23506319   -0.21400034
 C                  3.76362554    2.23773871    0.21383259
 C                  0.00143672   -4.05086666   -0.00002805
 N                 -0.00010742    0.21089724   -0.00013071
 C                  2.43294003   -1.20119320   -0.69197916
 C                 -2.43212510   -1.20292255    0.69180083
 O                  3.42378686   -1.77636336   -1.16856995
 O                 -3.42255228   -1.77878699    1.16842707
 H                  0.45164061    2.68967672    1.03856697
 H                 -0.45366207    2.68931423   -1.03892470
 H                  2.08978499   -3.83067706   -0.61384984
 H                 -2.08706978   -3.83216141    0.61377999
 C                  0.00197489   -5.53996773    0.00000106
 C                  0.68859666   -6.24481542   -1.00924579
 C                 -0.68412987   -6.24527210    1.00928072
 C                  0.68820295   -7.65224328   -1.00425512
 H                  1.20835826   -5.72550733   -1.81957703
 C                 -0.68264394   -7.65269943    1.00439588
 H                 -1.20434233   -5.72630586    1.81954157
 C                  0.00305282   -8.37196297    0.00009314
 C                 -5.07057799    2.94924345   -0.26088385
 C                 -5.98046652    2.81801861    0.80746892
 C                 -5.40107352    3.75357065   -1.37074794
 C                 -7.21715639    3.48879787    0.76160142
 H                 -5.74153452    2.21955195    1.69133092
 C                 -6.63802587    4.42385354   -1.40712358
 H                 -4.73153307    3.85013068   -2.23034187
 C                 -7.55960710    4.29984879   -0.34349689
 C                  5.06843006    2.95280640    0.26085528
 C                  5.39827841    3.75732516    1.37077387
 C                  5.97850327    2.82223192   -0.80741970
 C                  6.63477566    4.42844045    1.40728445
 H                  4.72858978    3.85341581    2.23030483
 C                  7.21473964    3.49383722   -0.76141356
 H                  5.74004859    2.22364778   -1.69133145
 C                  7.55653787    4.30509188    0.34373714
 H                  8.51288763    4.82522496    0.37534013
 H                 -8.51631617    4.81932622   -0.37500199
 H                  0.00346188   -9.46106743    0.00012542
 O                  1.37919043   -8.23942100   -2.03302173
 O                 -1.37315040   -8.24033542    2.03322388
 O                 -8.02426230    3.29938311    1.85342003
 O                 -6.86273252    5.17277852   -2.53409438
 O                  6.85887747    5.17747655    2.53430076
 O                  8.02208367    3.30498445   -1.85315227
 C                  1.39305964   -9.66464880   -2.07081610
 H                  0.37282866  -10.07778012   -2.17503650
 H                  1.98669068   -9.93229448   -2.95610371
 H                  1.86949591  -10.09005386   -1.16838897
 C                 -1.38591416   -9.66557115    2.07112408
 H                 -1.86203609  -10.09141226    1.16873611
 H                 -0.36536196  -10.07790395    2.17535771
 H                 -1.97932241   -9.93361107    2.95644132
 C                 -9.28526787    3.96520821    1.84807111
 H                 -9.91487237    3.63470103    1.00157537
 H                 -9.77147328    3.68734464    2.79361454
 H                 -9.16404553    5.06340764    1.80716359
 C                 -8.11595866    5.84766525   -2.62127104
 H                 -8.96177282    5.13601393   -2.60348803
 H                 -8.23901989    6.58267076   -1.80460078
 H                 -8.10302715    6.37439241   -3.58572250
 C                  8.11162734    5.85323061    2.62160018
 H                  8.09824763    6.37992760    3.58606170
 H                  8.95793734    5.14216720    2.60387539
 H                  8.23424882    6.58833877    1.80495586
 C                  9.28265585    3.97162713   -1.84764882
 H                  9.16071648    5.06974718   -1.80673548
 H                  9.91237889    3.64151366   -1.00108747
 H                  9.76914860    3.69409694   -2.79314251
